# Supplementary material for: Mental model for information processing and decision-making in emergency care
Source: PLoS One. 2022 Jun 9;17(6):e0269624. doi: 10.1371/journal.pone.0269624 (PMC9182258; doi:10.1371/journal.pone.0269624)
Supplement: S2 Appendix — (XLSX) [file pone.0269624.s003.xlsx]

## Sheet: Sheet1
#	Shock Category	Etiology	Action Initiated
P1 #	Hypovolomic shock	Bleeding	(1) Administer Packed RBC—1 unit, (2) Provide Hudson Mask (50%FIO2)
P2 #	Septic Shock	Acute Appendicitis	(1) Administer Broad-spectrum-antibiotic IV infusion (2) Administer Sodium Chloride — 1000 ML, (3) Administer Morphine 5 mg/mL IM
P3 #	Cardiogeneic	Angina	(1) Administer Morphine 5 mg/mL IM
P4 #	Hypovolomic shock	Dehydration	(1) Administer Sodium Chloride — 1000 ML, (2) Administer Insulin (Intravenously)
P5 #	Hypovolomic shock	Bleeding	(1) Administer Packed RBC, (2) Administer 5% Dextrose in water— 1000 ML
P6 #	Hypovolomic shock	Dehydration	(1) Administer Sodium Chloride — 1000 ML, (2) Provide Hudson Mask (50%FIO2)
P7 #	Hypovolomic shock	Dehydration	(1) Provide non-rebreather mask (95% FIO2), (2) Insert an 18-gauge IV cannula
P8 #	Hypovolomic shock	Bleeding	(1) Administer Packed RBC, (2) Insert an 18-gauge IV cannula
P9 #	Cardiogeneic	Angina	(1) Prepare ECG equipment, (2) Provide Hudson Mask (50%FIO2)
P10 #	Hypovolomic shock	Dehydration	(1) Administer 5% Dextrose in water— 1000 ML
P11 #	Hypovolomic shock	Bleeding	(1) Insert an 18-gauge IV cannula
P12 #	Hypovolomic shock	Dehydration	(1) Administer Insulin (Intravenously), (2) Administer Metoclopramide10mg IV
