# Supplementary material for: Mental model for information processing and decision-making in emergency care
Source: PLoS One. 2022 Jun 9;17(6):e0269624. doi: 10.1371/journal.pone.0269624 (PMC9182258; doi:10.1371/journal.pone.0269624)
Supplement: S3 File — (XLSX) [file pone.0269624.s006.xlsx]

## Sheet: Sheet1
Inductive analysis			Deductive analysis		Final themes
Quotes	Codes	Initial themes	Al-Azri, (2020)	Al Moteri et al. (2018), Al Moteri. (2016), Al Moteri et al. (2020)	Themes in the line of the litearture
..You can notice him, … see how he is curling	..notice + see	Notice something is happening	Awareness, situational	Impression, visual awareness	Awareness, sensory processing
...I see him holding his stomach	…see	Notice something is happening
…once I saw him, I got the impression from my observation that something is wrong	...percieve	Notice something is happening
... when I entered the room, I immediately heard the moaning and when I approached him I found him on the bed and laying on his right side ….	...hear + observe	Notice something is happening
...it doesn’t take long time to realize he is in pain .. yes, I think he is in pain	… immediately + I think	Form pre-assumption	X	Recognition	Belief (assumption), generating
...I believe he is in pain and that something serious has caused this pain	..I belive	Form pre-assumption
...I can tell he is in great pain	..I can tell	Form pre-assumption
..I can see him suffering ... Perhabse had stomach pain.	..perhaps	Form pre-assumption
...he is probably in pain	..probably	Form pre-assumption
...he might need a defibrillator.. I should be ready …	..I should be ready...	Emergencies requie immediate action	Control potential life, organ, and limb threats	X	Consequences, controlling
…if he is a bit dry, he's blood pressure might be low…. so the quicker you get cannulas into him, the better end outcome is	…the quicker…, the better	Emergencies requie immediate action
…. he is vomiting, not to say that intake might be decreased… I should immediately put him on a fluid balance if I want to to save his life.	...I must safe his life	Emergencies requie immediate action
...blood pressure is dropping… he's losing blood it is life threatening problem,…I should get it up (blood pressure) with legs up	…life threatening problem	Emergencies requie immediate action
...this is realy seious problem, …I must keep mu eys in his BP..	..this is serious problem	Emergencies requie immediate action
...a little bit increase of O2 (Oxygen) would do no harm but it may save his life	...action to save life	Emergencies requie immediate action
….you know if pain is intense, he may faint at any moment…. you can see me too busy keeping my eyes on him	...carefuly watch	Emergencies requie immediate action
...I should administer blood or call for help	..call for help	Emergencies requie immediate action
….I auscultate the chest….you know it is common to have lung disease when you are old.. but the lung was clear again and the CXR (chest x-ray) was also clear	..omit probability	Collate and analyse data [think carefully]	Diagnostics	Confirmation	Deliberate, thinking
...I checked ECG, I wanted to make sure that it wasn’t cardiac problem	..I want to make sure	Collate and analyse data [think carefully]
….You see me checking ECG strip,... I'm only trying to confirm my conclusion	...confirm conclusion	Collate and analyse data [think carefully]
...if BP is low then heart rate might be going up…..	...If…, then….	Collate and analyse data [think carefully]
….I thought well, I'd better check his temperature because if he got a rupture appendix a bit of a temperature that might be high	..check temperature	Collate and analyse data [think carefully]
….if the urine is dark that's give me clue that he is dehydrated	..which give me a clue	Collate and analyse data [think carefully]
...you can see me giving him antiemetic and monitoring fluid balance	..give medication + monitor fluid	Implement actions	Further care	Execution	Execution, decision
..after all...you increase the IV fluid, you go to monitor BP, resp and heart rate..	…give fluid + monitor vital signs	Implement actions
….I increase oxygen flow. ... you know.. high concentrations of O2 is important	...give oxygen	Implement actions
...I gave him IV antibiotic .. You see ..it important to take antibiotics if he had infection	..give medecation	Implement actions
